# Supplementary material for: Implementation of a 7T Epilepsy Task Force consensus imaging protocol for routine presurgical epilepsy work-up: effect on diagnostic yield and lesion delineation
Source: J Neurol. 2023 Oct 7;271(2):804–18. doi: 10.1007/s00415-023-11988-5 (PMC10827812; doi:10.1007/s00415-023-11988-5)
Supplement: Supplementary file 1 — Supplementary file1 (XLSX 39 KB) [file 415_2023_11988_MOESM1_ESM.xlsx]

## Sheet: SupTable 1 - MRI parameter
A- 7T consensus protocol: acquired modalities and scan parameters
Contrast	Sequence	TR [ms]	TE [ms]	TI [ms]	Resolution [mm³]	Parallel imaging	Acquisition time [min]
3D T1w	MP2RAGE	5000	4.13	700/2700	0.75×0.75×0.75	GRAPPA R=3	08:02:00
3D T2w	TSE	4000	118	-	0.7×0.7×0.7	CAIPIRINHA R=6	07:02:00
Coronal T2w	TSE	5900	49	-	0.5×0.4×2.0	GRAPPA R=3	06:07:00
3D T2w fluid-suppressed	FLAIR/IR-TSE	8000	305	2350	0.9×0.9×0.9	GRAPPA R=3	12:18:00
3D T2w fluid- and WM-suppressed	DIR-TSE	8000	321	3320/580	0.9×0.8×1.0	CAIPIRINHA R=6	03:54:00
Transversal SWI	GRE	21	14	-	0.25×0.25×1.5	GRAPPA R=3	07:29:00
B- Clinical 3T examinations
Contrast	Resolution [mm³]		MRI Scanners
3D T1w	1×1×1		Elition 3T (Philips), 32 channel head coil
3D T2w	0.75×0.75×0.75		Vida 3T (Siemens), 64 channel head coil
3D T2w fluid-suppressed	1×1×1

## Sheet: SupTable 2 - Full evaluation
		7T Rater 1			7T Rater 2			3T Rater 1			3T Rater 2			aggregated		7T added value
Patient	Clincal 3T	7T Presence	7T Confidence	7T Delineation	7T Presence	7T Confidence	7T Delineation	3T Presence	3T Confidence	3T Delineation	3T Presence	3T Confidence	3T Delineation	7T Confidence	3T Confidence	7T compared to 3T	7T compared to gold standard
1	HC atrophy right	yes	3	Isolated pes hippocampi right	yes	2	hyperintense right HC	yes	3	HC sclerosis R	yes	2	altered signal HC R	2.5	2.5	delineation and microstructural changes better visible at 7T	improved delineation and microstructure
2	FCD right frontal	yes	3	suspected FCD R frontal	yes	1	reduced GM/WM differentiation R frontal	yes	2	FCD and abnormal GM/WM differentiation R frontal	yes	3	reduced GM/WM differentiation R frontal	2	2.5	better delineation at 7T, especially SWI, but dysplasia better visible at 3T	improved delineation
3	MRN	no			no			no			no					N/A	N/A
4	MRN	no			no			no			no					N/A	N/A
5	FCD right frontal	yes	3	signal alteration and TMS R frontal	yes	3	suspected FCD and TMS R frontal	yes	3	FCD with TMS R frontal	yes	3	FCD with TMS R frontal	3	3	3T and 7T comparable, but TMS better visible at 7T	Slightly improved visibility
6	HC asymmetry right	no			no			yes	1	flattened digitationes pes hippocampi	no			0	0.5	only visible at 3T	Only visible at 3T
7	MRN	no			no			no			no					N/A	N/A
8	left temporal	yes	1	signal alterations and faint TMS L temporal, perisylvic polymicrogyria	yes	3	focal atrophy or microgyria L temporal	yes	3	cortical lesions temporooccipital R+L and insula R	yes	3	multiple cortical lesions temporal	2	3	better delineation and impression of gliosis over TMS compared to 3T	Better delineation and other characterization
9	MRN	no			no			no			no					N/A	N/A
10	MRN	no			no			no			no					N/A	N/A
11	MRN	no			no			no			no					N/A	N/A
12	MRN	no			no			no			no		small HC cyst R			N/A	N/A
13	MRN	no			no			no			no					N/A	N/A
14	FCD left frontal	yes	3	FCD with TMS L frontobasal	yes	3	TMS L frontal	yes	3	gliosis or dysplasia L frontal	yes	3	gliosis L frontal	3	3	better delination, but different signal alteration at 7T	improved delineation
15	bilat. HC sclerosis	yes	3	bilateral smaller, hyperintense and malrotated HC	yes	3	bilateral HC malrotation	yes	3	bilateral HC sclerosis	yes	3	bilateral HC sclerosis	3	3	better resolution of internal HC structure	better resolution of internal HC structure
16	right temporopolar	yes	3	vascular leukoencephaly and encephalocele R temporal	yes	1	vascular leukoencephaly and encephalocele R temporal	yes	1	microangiopathy and assymetry R temporal	yes	3	microangiopathy, cortical blurring and signal alteration R temporal	2	2	equivalent confidence, basal B1+ inhomogeneity as issue	no diagnostic improvement
17	MRN	yes	1	suspected FCD 1 R temporal	yes	1	suspected FCD R temporal	no			no			1	0	Lesion visible, but only identified with gold standard information	Only identified with gold standard information
18	left parieto-occipital	yes	3	polymicrogyria and WM signal alterationTMS L occipital	yes	3	polymicrogyria L parietal, occipital, temporal	yes	3	polymicrogyria L occipital	yes	3	polymicrogyria L occipital-temporal	3	3	improved delineation of cortical malformation, especially on SWI	improved delineation of cortical malformation, especially on SWI
19	MRN	no			no			no			no					N/A	N/A
20	MRN	yes	3	microbleeds and diffuse axon injury R hemisphere	yes	1	global asymmetry of the left hemisphere	no		minimal HC asymmetry	no		bilateral non-recent cerebellar ischemia	2	0	more microbleeds visible at 7T, global assymmetry visible at 7T	no diagnostic improvement
21	MRN	yes	3	HC sclerosis R, bilateral TMS occipital	yes	1	signal alteration R occipital	no			yes	3	periventricular signal alteration L occipital	2	1.5	TMS better visible, HC alterations only visible at 7T	improved lesion detection
22	DNET left mesiotemporal	yes	3	suspected tumor L temporal, DNET or ganglioglioma	yes	3	suspected tumor L temporal, DNET or ganglioglioma	yes	3	tumorous lesion HC L	yes	3	Non-contrastenhancing lesion HC L	3	3	better delineation at 7T, but no comparison data for DNETs at 7T	improved delineation
23	MRN	no			no			no			no					N/A	N/A
24	FCD right frontal	yes	3	TMS and heterotopies indicating FCD R frontal	yes	1	faint TMS R frontal	no			yes	3	WM signal alterations R frontal	2	1.5	better delineation at 7T	improved delineation
25	MRN	no			no			no			no					N/A	N/A
26	MRN	yes	2	smaller and malrotated HC L	no			no			no			1	0	malformation visible	malformation identified
27	Cavernoma left frontal	yes	3	cavernoma with DVA L frontal	yes	3	cavernoma with DVA L frontal	yes	3	cavernoma with DVA L frontal	yes	3	cavernoma with DVA L frontal	3	3	better delineation of vessels in SWI	improved delineation
28	MRN	no		strong motion artifacts	no		strong motion artifacts	no			no					N/A	N/A
29	bilateral perisylvic polymicrogyria	yes	3	sylvic microgyria L+R , motion artifacts	yes	1	sylvic microgyria L+R, motion artifacts	yes	2	sylvic microgyria R+L, small temporal pole R	yes	1	sylvic microgyria R	2	1.5	higher confidence and greater visible lesion extend	higher confidence and greater visible lesion extend
30	MRN	yes	3	FCD R frontal, HC and amygdala R malformed	yes	1	FCD R frontal	yes	1	FCD R frontal	no			2	0.5	better delineation	better delineation
31	left gyrus frontalis sup. dysplasia	yes	2	bottom of sulcus dysplasia L frontal	no			yes	2	bottom of sulcus dysplasia L frontal	no			1	1	more detailed visualization	More detailed visualization
32	MRN	yes	1	malrotation and increased volume HC R	yes	1	signal alteration and increased volume HC R	no		minimal HC asymmetry	no			1	0	malformation visible, but impacted by B1+ inhomogeneity	malformation identified
33	MRN	yes	2	altered signal HC R	no			no			no			1	0	malformation visible	malformation identified
34	MRN	no			no			no			no					N/A	N/A
35	MRN	no		bilateral voluminous amygdala	no			no			no					N/A	N/A
36	MRN	no			no			no			no					N/A	N/A
37	MRN	no		motion artifacts	no			no			no					N/A	N/A
38	HC malrotation	yes	3	bilateral malrotated HC L+R	no			yes	3	bilateral malrotated HC L+R	no			1.5	1.5	better resolution of internal HC structure	better resolution of internal HC structure
